# Supplementary material for: A Comprehensive Review of the Contribution of Mitochondrial DNA Mutations and Dysfunction in Polycystic Ovary Syndrome, Supported by Secondary Database Analysis
Source: Int J Mol Sci. 2025 Jan 29;26(3):1172. doi: 10.3390/ijms26031172 (PMC11818232; doi:10.3390/ijms26031172)
Supplement: Supplementary file 1 [file ijms-26-01172-s001.zip]

Archive with 2 entries (2 files):
- ijms-3429620-supplementary.pdf
- ijms-3429620-supplementary.xlsx
