# Supplementary material for: A Comprehensive Review of the Contribution of Mitochondrial DNA Mutations and Dysfunction in Polycystic Ovary Syndrome, Supported by Secondary Database Analysis
Source: Int J Mol Sci. 2025 Jan 29;26(3):1172. doi: 10.3390/ijms26031172 (PMC11818232; doi:10.3390/ijms26031172)
Supplement: Supplementary file 1 [file ijms-26-01172-s001.zip › ijms-3429620-supplementary.xlsx]

## Sheet: Supplementary S1
Base position	Original base (ref)	Mutated base (var)	Mutations	Transition/Transversion	D-loop/non-D-loop	Refs.
73	A	G	A73G	Transition	mt-Dloop	5	112
93	A	G	A93G	Transition	mt-Dloop	5	107
98	C	G	61G	Transversion	mt-Dloop	77
119	T	C	119C	Transition	mt-Dloop	77
143	G	A	143A	Transition	mt-Dloop	77	107
146	T	C	T146C	Transition	mt-Dloop	5
150	C	T	C150T	Transition		94
152	C	T	C152T	Transition		94
153	A	G	153G	Transition	mt-Dloop	77
189	A	G	A189G	Transition	mt-Dloop	5	107	113
192	T	C	192C	Transition	mt-Dloop	77
194	C	T	C194T	Transition		94	107
195	C	T	C195T	Transition	mt-Dloop	5
196	T	C	196C	Transition	mt-Dloop	77
199	T	C	199C	Transition	mt-Dloop	77
200	A	G	A200G	Transition		94
205	G	C	205C	Transversion	mt-Dloop	77	107
207	G	A	G207A	Transition		94
207	G	A	G207A	Transition	mt-Dloop	5
234	A	G	234G	Transition	mt-Dloop	77
235	A	G	A235G	Transition	mt-Dloop	5
243	A	G	243G	Transition	mt-Dloop	77
246	T	Ｃ	246C	Transition	mt-Dloop	77	107
248	A		A248		mt-Dloop	5
250	T	C	250C	Transition	mt-Dloop	77
263	A	G	A263G	Transition	mt-Dloop	94	112
263	A	G	A263G	Transition	mt-Dloop	5
263	A	G	A263G	Transition	mt-Dloop	5
280	C	T	280T	Transition	mt-Dloop	77
302	A	C	302C	Transversion	mt-Dloop	77
316	G	A	G316A	Transition	mt-Dloop	5
324	C	T	324T	Transition	mt-Dloop	77
328	C	T	C328T	Transition	mt-Dloop	5
335	A	G	335G	Transition	mt-Dloop	77
337	A	G	337G	Transition	mt-Dloop	77
342	T	G	342G	Transversion	mt-Dloop	77
447	C	G	447G	Transversion	mt-Dloop	77	107
482	T	C	482C	Transition	mt-Dloop	77
485	T	C	485C	Transition	mt-Dloop	77
489	C	T	C489T	Transition		94
491	T	C	T491C	Transition	mt-Dloop	5
521	A	G	521G	Transition	mt-Dloop	77
522			522CA		mt-Dloop	5
523			523delAC			94
568	C	G	568G	Transversion	mt-Dloop	77
569	C	G	569G	Transversion	mt-Dloop	77
593	T	C	593	Transition	AT-TE	130
1438	A	G	A1438G	Transition	RNR1	112
1488	C	T	1488T	Transition		106
1598	G	A	1598	Transition	AT-RNR1	130
1780	T	C	1780	Transition	AT-RNR2	130
2755	A	G	2755	Transition	AT-RNR2	130
2831	G	A	2831	Transition	AT-RNR2	130
3106				Missense variant	16S ribosomal RNA	112
3157	G	A		Transition		114
3162	C	T		Transition		114
3203	G	C		Transversion		114
3275	C	A	C3275A	Transversion	mt-tRNALeu(UUR)	110
3275	C	T		Transition	tRNALeu(UUR)	107	109
3275	T	C		Transition	tRNALeu(UUR)	114	48
3282	T	C		Transition		114
3285	T	C		Transition		114
3302	A	G	A3302G	Transition	mt-tRNALeu(UUR)	110	48	107	122
3302	C	G		Transversion		114
3308	T	G	3308G	Transversion		106
3325	C	T	C3325T	Transition	L1	48
3394	T	C	T3394C	Transition	ND1	48
3483	G	A	3483	Transition	AT-ND1	130
3511	A	G	3511	Transition	AT-ND1	130
3531	G	A	3531	Transition	AT-ND1	130
3720	A	G	3720	Transition	AT-ND1	130
4093	A	G	4093	Transition	AT-ND1	130
4113	G	A	4113	Transition	AT-ND1	130
4225	A	G		Transition		114
4363	T	C	T4363C	Transition	mt-tRNAGln	110	48	107	109
4395	T	C	T4395C	Transition	mt-tRNAGln	110	48	107
4454	T	C	4454	Transition	AT-TM	130
4560	G	A	4560	Transition	AT-ND2	130
4561	T	C	4561	Transition	AT-ND2	130
4638	A	G	4638	Transition	AT-ND2	130
4639	T	C	4639	Transition	AT-ND2	130
4695	T	C	4695	Transition	AT-ND2	130
5178	C	A	C5178A	Transversion	ND2	48
5186	A	T	5186	Transversion	AT-ND2	130
5206	G	C		Transversion		114
5426	T	G	5426G	Transversion		106
5460	G	A	5460	Transition	AT-ND2	130
5746	G	A	G5746A	Transition	OriL region	77
5821	G	A	G5821A	Transition	C	48	107
5911	C	T	5911	Transition	AT-CO1	130
6970	T	C	6970	Transition	AT-CO1	130
7080	T	C	7080	Transition	AT-CO1	130
7492	C	T	C7492T	Transition	mt-tRNASer(UCN)	110	48	107	21
7543	A	G	A7543G	Transition	mt-tRNAAsp	110	48	107
7961	T	C	7961	Transition	AT-CO2	130
8167	T	C	8167	Transition	AT-CO2	130
8188	A	G	8188	Transition	AT-CO2	130
8281				9bp deletion	CO2/tRNALys	107
8343	A	G	A8343G	Transition	mt-tRNALys	110	48	107	109
8396	A	G	8396	Transition	MT-ATP8	130
8434	A	T		Transversion		114
8459	A	G	8459	Transition	MT-ATP8	130
8502	A	G	8502	Transition	MT-ATP8	130
8594	G	C	8594	Transversion	MT-ATP6	130
8725	A	G	8725	Transition	MT-ATP6	130
8812	A	G	8812	Transition	MT-ATP6	130
8843	T	C	8843	Transition	MT-ATP6	130
8853	A	G	8853	Transition	MT-ATP6	130
8860	A	G	A8860G	Transition	ATP6	112
9007	A	G	9007	Transition	MT-ATP6	130
9058	A	G	9058	Transition	MT-ATP6	130
9064	G	A	9064	Transition	MT-ATP6	130
9094	C	T	9094	Transition	MT-ATP6	130
9116	T	C	9116	Transition	MT-ATP6	130
9200	A	G	9200G	Transition		106
9296	C	T	9296	Transition	AT-CO3	130
9374	A	G	9374	Transition	AT-CO3	130
9405	T	G	9405	Transversion	AT-CO3	130
9670	A	G	9670G	Transition	AT-CO3	106
9716	T	C	9716	Transition	AT-CO3	130
9756	T	C	9756	Transition	AT-CO3	130
9758	T	C	9758	Transition	AT-CO3	130
9899	T	C	9899	Transition	AT-CO3	130
9947	G	A	9947	Transition	AT-CO3	130
10238	T	C	10238	Transition	AT-ND3	130
10454	T	C	T10454C	Transition	mt-tRNAArg	110	107
10457	T	C	10457	Transition	AT-TR	130
10685	G	A	10685	Transition	AT-ND4L	130
10754	A	G	10754	Transition	AT-ND4L	130
10790	T	C	10790	Transition	AT-ND4	130
11293	A	G	11293	Transition	AT-ND4	130
11518	G	A	11518	Transition	AT-ND4	130
11719	G	A	G11719A	Transition
11963	G	A	11963	Transition	AT-ND4	130	112
12172	A	G	12172	Transition	AT-TH	130
12308	A	G	A12308G	Transition	MT-TL2	112
12338	T	C	T12338C	Transition	ND5	48	107	21
12477	T	C	12477	Transition	AT-ND5	130
12556	A	G	12556G	Transition		106
12561	G	A	12561	Transition	AT-ND5	130
12714	T	C	12714	Transition	AT-ND5	130
12811	T	C	T12811C	Transition	ND5	48
13135	G	A	13135	Transition	AT-ND5	130
13254	T	C	13254	Transition	AT-ND5	130
13681	A	G	13681	Transition	AT-ND5	130
13768	T	C	13768	Transition	AT-ND5	130
13780	A	G	13780	Transition	AT-ND5	130
13782	C	T	13782	Transition	AT-ND5	130
14040	G	A	14040	Transition	AT-ND5	130
14110	T	C	14110	Transition	AT-ND5	130
14480	A	G	14480G	Transition		106
14693	A	G	A14693G	Transition	AT-TE	130	110	48	107
14861	G	A	14861	Transition	AT-CYB	130
14990	C	T	14990	Transition	AT-CYB	130
15049	C	T	15049	Transition	AT-CYB	130
15074	T	C	15074	Transition	AT-CYB	130
15077	G	A	15077	Transition	AT-CYB	130
15226	A	G	15226	Transition	AT-CYB	130
15326	A	G	A15326G	Transition	CYTB	112
15349	C	T	15349	Transition	AT-CYB	130
15355	G	A	15355	Transition	AT-CYB	130
15385	C	T	15385	Transition	AT-CYB	130
15851	A	G	15851	Transition	AT-CYB	130
15914	A	T	15914T	Transversion		106
15930	G	A	15930	Transition	AT-TT	130
15968	T	C	15968	Transition	AT-TP	130
16036			16036GGins			94
16036	G	G	16036G		mt-Dloop	5
16036		G	16036GG		mt-Dloop	5
16049			16049Gins			94
16049	G	G	16049G		mt-Dloop	5
16051	A	G	16051G	Transition	mt-Dloop	77
16081	A	G	16081G	Transition	mt-Dloop	77	107
16094	T	C	16094T/C	Transition	mt-Dloop	5
16094		T	16094T/C		mt-Dloop	5
16114	C	T	16114T	Transition	mt-Dloop	77
16126	T	C	T16126C	Transition		94
16126	G	C	16126C	Transversion	mt-Dloop	77
16129	G	A	G16129A	Transition	mt-Dloop	5
16140	T	C	T16140C	Transition	mt-Dloop	5
16142	T	C	T16142C	Transition	mt-Dloop	5
16172	T	C	16172C	Transition	mt-Dloop	77	107
16173	C	T	C16173T	Transition	mt-Dloop	5
16176	C	T	16176T	Transition	mt-Dloop	77
16185	C	T	C16185T	Transition		94
16189	T	C	T16189C	Transition	mt-Dloop	5
16192	C	T	16192T	Transition	mt-Dloop	77
16203	A	G	A16203G	Transition		94
16209	T	C	16209C	Transition	mt-Dloop	77
16223	C	T	C16223T	Transition	mt-Dloop	5
16224	T	C	16224C	Transition	mt-Dloop	77
16225	T	C	T16225C	Transition	mt-Dloop	5
16234	C	T	C16234T	Transition		94
16239	C	T	16239T	Transition	mt-Dloop	77
16260	C	T	C16260T	Transition		94
16265	A	G	16265G	Transition	mt-Dloop	77
16266	C	T	16266T	Transition	mt-Dloop	77	107
16270	C	T	16270T	Transition	mt-Dloop	77	107
16286	C	T	16286T	Transition	mt-Dloop	77
16290	C	T	C16290T	Transition	mt-Dloop	5
16291	C	T	16291T	Transition	mt-Dloop	77
16295	C	T	16295T	Transition	mt-Dloop	77
16298	T	C	T16298C	Transition		94
16300	T	C	T16300C	Transition	mt-Dloop	5
16301	C	T	16301T	Transition	mt-Dloop	77
16304	T	C	16304C	Transition	mt-Dloop	77	107
16305	A	G	16305G	Transition	mt-Dloop	77
16306	T	C	T16306C	Transition	mt-Dloop	5
16308	T	G	16308G	Transversion	mt-Dloop	77
16309	A	G	16309G	Transition	mt-Dloop	77
16311	T	C	T16311C	Transition	mt-Dloop	5
16313	T	C	T16313C	Transition	mt-Dloop	5
16316	A	G	A16316G	Transition	mt-Dloop	5
16318	A	T	16318T	Transversion	mt-Dloop	77	107
16319	G	A	G16319A	Transition	mt-Dloop	5
16320	C	T	16320T	Transition	mt-Dloop	77
16321	G	A	G16321A	Transition	mt-Dloop	5
16325	T	C	16325C	Transition	mt-Dloop	77	107
16330	T	C	16330C	Transition	mt-Dloop	77
16352	T	C	16352C	Transition	mt-Dloop	77	107
16353	C	T	16353T	Transition	mt-Dloop	77
16355	C	T	16355T	Transition	mt-Dloop	77
16356	T	C	16356C	Transition	mt-Dloop	77	107
16357	T	C	T16357C	Transition	mt-Dloop	5
16362	T	C	T16362C	Transition		94
16364	T	C	T16364C	Transition	mt-Dloop	5
16389	G	C	16389C	Transversion	mt-Dloop	77	107
16390	G	T	16390T	Transversion	mt-Dloop	77	107
16391	G	A	16391A	Transition	mt-Dloop	77
16399	A	G	16399G	Transition	mt-Dloop	77
16518	G	C	16518C	Transversion	mt-Dloop	77
16519	T	C	T16519C	Transition	mt-Dloop	5
16524	A	G	16524G	Transition	mt-Dloop	77	107
16526	G	A	16526A	Transition	mt-Dloop	77
16527	C	T	16527T	Transition	mt-Dloop	77
16181 – 16195			16181 – 16195		mt-Dloop	5
303-317			303-317		mt-Dloop	5
D310			D310		mt-Dloop	5
310+A1:J237	D		D310		D-loop poly-C tract; TFAM binding site	113	107
A2C12	A		A2C12		mt-Dloop	5
A3C11	A		A3C11		mt-Dloop	5
A4C8T2	A		A4C8T2		mt-Dloop	5
A4C9T	A		A4C9T		mt-Dloop	5
C7TC6	C		C7TC6		mt-Dloop	5
C8TC6	C		C8TC6		mt-Dloop	5
C9TC6	C		C9TC6		mt-Dloop	5
